# Supplementary material for: Tuberculosis induced autoimmune haemolytic anaemia: a systematic review to find out common clinical presentations, investigation findings and the treatment options
Source: Allergy Asthma Clin Immunol. 2018 Mar 26;14:11. doi: 10.1186/s13223-018-0236-y (PMC5868065; doi:10.1186/s13223-018-0236-y)
Supplement: Supplementary file 1 — Additional file 1. Data sheet of the review on TB induced AIHA, 2017. This provides the data extracted for the review. [file 13223_2018_236_MOESM1_ESM.xls]

## Sheet: Sheet1
Search engine	Title	Journal	Year	Issue: Page	Authors	Abstract	Full paper	Quality assesment with CARE guidelines (out of 29)	Gender	Age	Nationality	Country	WHO region	Cough	Productive	Fever type	Night sweats	Haemoptysis	LOA	LOW	Duration	Risk factors	Pallor	Lung signs	Lymph nodes	Site of TB	Hb (g/l)	electrophoresis	MCV	Reticulocytes	LDH (U/l)	T.Bilirubin (µmol/l)	D.Bilirubin (µmol/l)	Blood film	Bone marrow	Haptoglobin g/l	ESR mm/hr	TST (mm)	Sputum for AFB	Sputum culture	Coombs test Direct	Coombs test Indirect	AIHA type	Radiography (CXR, CT Chest)	Other	ANA	Rheumatoid factor	Treatment	Steroid (Duration)
Article known to autor	Rare offshoot of a common malady anaemia and tuberculosis.	J Clin Diagnostic Res	2016	10:OD05–OD06.	Kolla G, Acharya V, Balanthimogru P, Mani A, Ruman S	Y	Y	24	F	32	India	India	South-East Asia	P	P	Intermittent	A	P	P	P - 2kg	M01	A	P	Breath sounds were decreased over left mammary area with crepitations.	None	Pulmonary	93	NA	NA	10	752	NA	NA	spherocytes, RBC agglutinates, and overall picture was suggestive of Auto immune Haemolytic Anaemia	NA	NA	83	NA	N	P	P	N	NA	CXR - left lower zone in-homogenous opacity with air bronchogram suggestive of consolidation. Abdominal USS - mild splenomegaly	Bronchoscopic lavarge - Myco TB was detected on Gene Xpert with no resistance to Rifampicin	Negative	NA	ATT	Low dose
Reference list	Cold agglutinin induced hemolytic anemia in a patient with pulmonary tuberculosis.	Int J Med Res Heal Sci	2015	4:911	Anurag L, Richa C	Y	Y	24	F	25	India	India	South-East Asia	P	A	P	A	A	A	A	Recent onset	A	P	Bilateral crepitations	None	Pulmonary	45	NA	74.3	5.82	991	NA	NA	microcytic hypochromic RBCs with anisopoikilocytosis, elliptocytes, tear drop cells, target cells	Erythroid hyperplasia	NA	NA	NA	P	NA	P	NA	Cold	CXR - diffuse small nodular infiltrates over right lung fields. HRCT - fine nodular densities in right upper lobe, suggestive of tuberculosis. Abdominal USS - mild splenomegaly.	None	Negative	NA	ATT	N
Google scholar	Tuberculosis and autoimmune hemolytic anemia: Case report and literature review.	J Appl Hematol	2014	5:164	Bahbahani H, Al-Rashed M, Almahmeed M	Y	Y	27	F	24	Ethiopia	Kuwait	Eastern Mediterranean	P	P	Intermittent	A	A	P	P	M01	A	P	B/L coarse crackles, mainly right middle and lower lung zones	Small right axillary lymphnode	Disseminated	46	NA	104	7.13	485	24.2	5	Polychromasia, Spherocytosis	NA	0.06	NA	18	N	P	P	NA	warm	CXR - B/L pleural effusion, Multiple ill-defined patches of consolidation, Many enlarged lymph nodes encasing the splenic vein	Persistant reticulocytes, Low haptoglobin	NA	NA	ATT	1mg/kg/day M2
Reference list	Autoimmune hemolytic anemia in a patient with endo-bronchial tuberculosis.	J Evol Med Dent Sci	2013	2:2944–5	Kumar KS, Prabhudas, Kambar VM, Bheemaraya D, Chaitra C.S	Y	Y	23	M	23	India	India	South-East Asia	P	A	High grade	A	A	P	A	M1.5	Past Hx- Pulmonary Tuberculosis Y01	A	A	None	Pulmonary	54	Hb - normal	NA	18.5	1240	71.82	30.78	polychromasia and anisocytosis and presence of normoblasts	Erythroid hyperplasia	<0.06	NA	NA	N	NA	P	NA	NA	CXR - B/L old calcified lesions suggestive of old Pulmonary TB. CT Chest - features of old tubercular infection. Abdominal USS - hepatosplenomegaly.	Bronchoscopy -endobronchial lesion in right main bronchus. Biopsy - granulomatous lesion which was positive for AFB	Negative	NA	ATT	N
Reference list	Tuberculosis associated with transient hemolytic anemia responsive to tuberculosis chemotherapy: a case report.	Braz J Infect Dis	2013	17:110–1	Safe IP, O’brien C, Ferreira FRL, Souza MLVD de, Ramasawmy R:	Y	Y	23	F	18	Brazil	Brazil	America	P	Info not Available	Intermittent	P	A	A	P	Chronic	A	P	None	None	Pulmonary	83	NA	82.1	NA	NA	NA	NA	NA	NA	NA	NA	20	P	NA	P	NA	warm	CXR - Cavitation in the left pulmonary apex. CT chest - Tree-in-bud pattern	Diarrhoea, Caecum thickening, Caecal stenosis with diffuse polypoid lesions. Colonoscopy biopsy culture positive for MT	Negative	NA	ATT	N
Google scholar	Tubercular lymphadenitis and abdominal tuberculosis with autoimmune hemolytic anemia and severe intravascular hemolysis.	Ann Trop Med Public Heal	2013	6(1):123–4	Somalwar AM, Aher AA, Zanwar VG, Kolpakwar KS.	Y	Y	21	M	22	India	India	South-East Asia	A	A	High grade	A	A	A	A	M15	A	P	None	non tender left cervical lymph node. FNAC - Tubercular lymphadenitis	Disseminated	35	Hb - normal	96	0.06	826	64.98	13.68	Anisopoikilocytosis, few target cells, nucleated RBCs	Hyper cellular and showed erythroid hyperplasia	0.01	42	Strong	NA	NA	P	P	NA	CXR - Normal	Ascites, CT Abdomen - Abdominal TB, Ascitic fluid PCR - Positive	Negative	NA	ATT	Y
PubMed	Cold agglutinin syndrome with severe haemolytic anaemia in a patient diagnosed of disseminated tuberculosis and concomitant Mycoplasma pneumoniae infection.	Transfus Med	2012	22:151–2	Wu B, Rong R	Y	Y	23	F	24	China	China	Western Pacific	P	A	Continous	A	A	A	A	D10	A	A	None	Medistinal and hilar lymphadenopathy (CT)	Disseminated	77	Serum - Polyclonal gammopathy	NA	0.5	559	13.68	5.13	NA	NA	NA	NA	NA	NA	N	P	NA	Cold	CXR - Opacity in B/L lower lobes and pleural effusion of left side. CT chest - mediastinal and hilar lymphadenopathy, patchy opacities in both lung fields, and mild pleural thickening.	Diagnosed TB of lymph nodes in 2001 Rx for 3 months. Splenomegaly. Positive antibodies for M. pneumoniae.	Negative	Normal	ATT	N
Reference list	Immune hemolytic anemia in a patient with tuberculous lymphadenitis	J Glob Infect Dis	2011	3:89–91	Nandennavar M, Cyriac S, Krishnakumar, Sagar T	Y	Y	25	F	19	India	India	South-East Asia	A	A	A	A	A	A	A	Y01	A	P	None	L/ cervical lymph nodes	Lymph node	35	NA	97	12	720	63.27	34.2	Anisopoikilocytosis, macrocytosis and spherocytosis	Erythroid hyperplasia	0.2	50	18	NA	NA	P	NA	NA	CXR - Normal	Splenomegaly	Negative	NA	ATT	N
Reference list	Severe Hemolytic Anemia due to Active Pulmonary Tuberculosis	Fooyin J Heal Sci	2010	2:113–116	Chen H-C, Huang L-T, Wang H-C	Y	Y	25	M	55	Taiwan	Taiwan	Western Pacific	A	A	Intermittent	A	A	A	A	W01	A	A	None	None	Pulmonary	38	Hb - normal	128.9	10.1	510	62	NA	Macrocytic normochromic anaemia	Erythroid hyperplasia	0.38	NA	NA	P	P	P	NA	Warm	CXR - Increased reticular infiltrates with multiple nodular lesions over B/L lung fields. CT chest - multi cluster of small nodules and cavitary lesions over both lungs, Tree in bud in both lungs.	None	Negative	Normal	ATT	N
Reference list	Autoimmune bicytopenia in pulmonary tuberculosis. Report of a pediatric case.	Respir Med CME	2008	1:281–283	Khemiri M, Zouari S, Barsaoui S	Y	Y	26	F	11	Tunisia	Tunisia	Western Pacific	P	A	P	A	A	A	P	W04	A	P	B/L crackling rales	None	Pulmonary	78	NA	87.9	140x109/L	1200	40	8	NA	NA	NA	110	Non-reactive	P	P	P	NA	Warm	CXR - Consolidation of R/lower lung field. CT chest - multi lobar involvement with cavities and bronchiectasis.	None	Negative	NA	ATT	N
PubMed	Tubercular adenitis and Evans’ syndrome.	Lupus	2006	15:114–5	Morell S, Lambert M, Queyrel V, Launay D, Quemeneur T, Hachulla E, Devulder B, Hatron PY	Y	Y	20	F	25	Morocco	France	Europe	A	A	A	A	A	A	A	Chronic	Travel to Morocco 7 months back	A	None	L / axillary lymphadenopathy	Lymph node	77	NA	NA	NA	685	NA	NA	NA	Normal with an increase in the number of megakaryocytes	0.09	30	NA	NA	NA	P	NA	Warm	CXR - Normal	Culture - Acid-fast, alcohol-fast and mycobacterium tuberculosis. Thrombopenia, Evans' syndrome	Negative	NA	ATT	1mg/kg/day Stopped
PubMed	Abdominal tuberculosis with autoimmune hemolytic anemia	Indian J Pediatr	2005	72:175–6	Gupta V, Bhatia BD	Y	Y	22	M	8	India	India	South-East Asia	A	A	Moderate grade, intermittent	A	A	A	A	M04	Contact Hx from uncle. Treated for pulmonary TB - last 6 months	P	None	None	Intestine	60	NA	NA	6	NA	78.66	51.3	Anisopoikilocytosis	Erythroid hyperplasia	NA	NA	Positive	NA	NA	P	NA	NA	Abdominal USS - Multiple dilated bowel loops. Barium meal follow through - multiple strictures and dilatations in the small intestine, suggestive of intestinal tuberculosis.	Mild hepato-splenomegaly	NA	NA	ATT	Y - W4
PubMed	Autoimmune hemolytic anemia complicating disseminated childhood tuberculosis.	Indian J Pediatr	2004	71:549–51	Bakhshi S, Rao IS, Jain V, Arya LS	Y	Y	24	F	8	India	India	South-East Asia	A	A	Intermittent	A	A	A	A	M06	Family Hx revealed TB in both parents	P	None	Multiple small B/L cervical lymph nodes. L/supraclavicular lymph node	Disseminated	18	NA	NA	10	NA	82.08	20.52	Polychromasia, Spherocytosis, Poikilocytosis	NA	NA	NA	Non-reactive	NA	NA	P	NA	Mix	CXR - Mediastinal widening. CT chest - Paratracheal, precarinal, retrocarinal, B/L hilar lymphadenopathy	Hepato-splenomegaly. ANA - positive. Mediastinoscopic biopsy - large areas of confluent necrotizing granulomatous inflammation. Recurrence in 2 months	Positive	NA	ATT	2mg/kg/day W6. During recurrence 4mg/kg/day
Reference list	Autoimmune hemolytic anemia associated with intestinal tuberculosis.	Ann Saudi Med	2002	22:1–2	Abdullah AA, Mohammed AL, Fahad MAM	Y	Y	25	F	21	Indonesia	Saudi Arabia	Eastern Mediterranean	A	A	Intermittent	A	A	A	P - 3kg	W04	A	P	None	Adjacent to lower 1/3 of IVC	Intestine	51	Hb - normal	110	15.4	1480	50	10	Moderate polychromasia and macrocytosis	Normoblastic hyperplasia	NA	150	30	NA	NA	P	P	Cold	Abdominal USS - hypoechoic nodules near lower 1/3 of IVC. CT abdomen - confirmed above finding, thickening of walls of cecum and terminal ileum.	Colonoscopy - areas of superficial ulceration in hepatic flexure, Gross narrowing of terminal ileum. Culture of biopsy Myco T.	Negative	NA	ATT	N
Reference list	Pulmonary Tuberculosis Associated with Autoimmune Hemolytic Anemia: An Unusual Presentation.	Turk J Haematol	2002	19:477–480	Mehmet Turgut, Oðuz Uzun, Engin Kelkýtlý, Okay Özer	Y	Y	24	F	30	Turkey	Turkey	Europe	P	A	P	A	A	A	A	Recent onset	A	P	Fine rales in the L/apical zone and harsh bronchial noise.	None	Pulmonary	46	NA	98.7	19.7	1902	68.4	32.49	Polychromacytic with macrocytosis, spherocytosis, anisopoikilocytosis	Erythroid hyperplasia and hypercellularity	0.31	NA	NA	P (Broncho-alveolar larvage)	p (Broncho-alveolar larvage)	P	NA	NA	CXR - B/L reticulonodular infiltration in the upper zone, HRCT - B/L apical reticulonodular infiltration, Cavity lesion 2cm in diameter in R/ upper lobe posterior segment	None	Negative	NA	ATT	N
PubMed	Severe immune hemolytic anemia in disseminated tuberculosis with response to antituberculosis therapy.	Chest	2001	119:1961–3	Kuo PH, Yang PC, Kuo SS, Luh KT	Y	Y	24	M	26	Taiwan	Taiwan	Western Pacific	A	A	Intermittent	A	A	A	P - 4kg	W03	A	A	None	L/ neck and B/L axillary region	Disseminated	50	Hb - normal. Serum protein electrophoresis - polyclonal gammopathy	107	21.4	1309	42.75	10.26	polychromasia and anisocytosis, with the presence of normoblasts	Erythroid hyperplasia	0.058	NA	NA	NA	N	P	NA	Warm	CXR - widened mediastinum and miliary lesions over both lung fields. CT chest -prominent mediastinal lymphadenopathy. Abdominal USS - heterogeneous hepatic echogenicity but no splenomegaly.	Granulomatous inflammation with caseous necrosis was identified in both the lymph node and bone marrow biopsy specimens, with numerous acid-fast bacilli present in the former. culture from a lymph node specimen finally grew Mycobacterium tuberculosis.	Negative	NA	ATT	N
PubMed	Autoimmune Haemolytic Anaemia Revealing Miliary Tuberculosis	J Infect	2000	40:292	Blanche P, Rigolet A, Massault PP, Bouscary D, Dreyfus F, Sicard D	Y	Y	22	M	42	France	France	Europe	A	A	A	A	A	A	P - 4kg	M01	A	A	A	None	Disseminated	37	NA	NA	189 ´ 109/l.	527	35	NA	NA	Showed granulomas	< 0.08	NA	NA	N	P	P	NA	Mix	CXR - soft uniformly distributed fine nodules throughout both lung fields	acute left upper quadrant pain due to subcapsular haematoma and splenectomy done. Spleen, liver showed granulomas.	NA	NA	ATT	Prednisone (60 mg/day) - W3
Article known to autor	Autoimmune haemolytic anaemia responding to anti-tuberculous treatment.	Trop Doct	1997	27:243–4	Siribaddana SH, Wijesundera A	Y	Y	21	M	37	Sri Lanka	Sri Lanka	South-East Asia	A	A	Remittent	A	A	A	A	M01	A	P	A	Submental	Lymph node	66	Hb - normal. Serum protein electrophoresis - polyclonal gammopathy	80.4	10	NA	NA	NA	Normochromic cells with significant polychromasia, some spherocytes and auto agglutination	Active marrow with normoblastic hyperplasia	NA	120	Non-reactive	NA	NA	P	P	Cold	CT abdomen - Normal	The biopsy of submental lymph node revealed areas of caseation and microscopy showed foci of tubercle granuloma	NA	NA	ATT	N
PubMed	Transient autoimmune hemolytic anemia and pulmonary tuberculosis.	N Engl J Med	1978	299:488	Murray HW	Y	Y	20	M	49	USA	USA	America	P	A	P	A	A	A	A	W03	A	A	R/lower lobe consolidation	None	Pulmonary	103	Haemoglobin S-C	NA	15	455	34.2	1.71	NA	Erythroid hyperplasia and stainable iron	0	NA	Positive	P (6th day)	M Tuberculosis	P	NA	warm	CXR - R/lower lobe infiltration	None	NA	NA	ATT	N
PubMed	Abdominal pregnancy complicated by genital and renal tuberculosts and hemolytic anemia.	Fertil Steril	1975	26:1142–5	Semchyshyn S, Cecutti A	Y	Y	21	F	39	Canada	Canada	America	A	A	A	A	A	A	A	H03	Past Hx- Tuberculous salpingitis	A	A	None	Genito-urinary	75	NA	NA	8.8	NA	NA	NA	NA	Normoblastic myeloid hyperplasia	NA	NA	NA	NA	NA	P	NA	Cold	NA	Macerated fetus, 8 cm in length, adherent to the bowel at the level of the umbilicus.	NA	NA	ATT	10 mg 3 times per day
Reference list	Tuberculosis and the blood--a special relationship?	Tubercle	1974	55:55–72	Cameron SJ	Y	Y	24	M	58	Scotland	United Kingdom	Europe	P	P	Irregular Evening	P	A	A	P - 4.5 kg	M03	Past Hx- Pulmonary Tuberculosis	P	coarse crepitations throughout the chest	None	Pulmonary	44	NA	NA	15	NA	NA	NA	Anisocytosis, polychromasia with many spherocytes.	Normoblastic erythroid hyperplasia with early megaloblastic change, depression of myelopoiesis and prominence of mature plasma cells	NA	NA	10	NA	N	P	N	Cold	CXR - New patchy opacity in right upper and middle zones was superimposed upon longstanding fibrotic and bullous changes.	post-primary pulmonary tuberculosis	Positive	NA	ATT	Prednisone (60 mg/day) W08 then tailed off
[truncated: 3 more columns]
